# Supplementary material for: Chemical Characterization of Capsule-Brewed Espresso Coffee Aroma from the Most Widespread Italian Brands by HS-SPME/GC-MS
Source: Molecules. 2020 Mar 5;25(5):1166. doi: 10.3390/molecules25051166 (PMC7179241; doi:10.3390/molecules25051166)
Supplement: Supplementary file 1 [file molecules-25-01166-s001.zip]

Archive with 2 entries (2 files):
- Table S1_Molecules-720172 (finalproof).docx
- Caption_TableS1.docx
